# Supplementary material for: Comparative Effectiveness and Safety of Fractional Laser and Fractional Radiofrequency for Atrophic Acne Scars: A Retrospective Propensity Score Analysis
Source: Life (Basel). 2025 Sep 1;15(9):1379. doi: 10.3390/life15091379 (PMC12471114; doi:10.3390/life15091379)
Supplement: Supplementary file 1 [file life-15-01379-s001.zip]

Archive with 3 entries (3 files):
- Supplementary Figure S1.tif
- Supplementary Figure S2.tiff
- Supplementary.pdf
